# Supplementary material for: Identification of ISMyo2, a novel insertion sequence element of IS21 family and its diagnostic potential for detection of Mycobacterium yongonense
Source: BMC Genomics. 2015 Oct 15;16:794. doi: 10.1186/s12864-015-1978-2 (PMC4608216; doi:10.1186/s12864-015-1978-2)
Supplement: Additional file 1: — Distributions of IS-element/transposase in M. avium complex strains. (XLSX 8 kb) [file 12864_2015_1978_MOESM1_ESM.xlsx]

## Sheet: Sheet1
Additional file 1. Distributions of IS-element/transposase in M. avium complex strains.
Strains	IS-element/transposase (n)
M. intracellulare ATCC 13950T	30
M. intracellulare MOTT-02	52
M. intracellulare MOTT-64	36
M. yongonense DSM 45126T	56
M. yongonense MOTT-36Y	40
M. yongonense MOTT-H4Y	53
M. avium 104	129
