# Supplementary material for: Identification of ISMyo2, a novel insertion sequence element of IS21 family and its diagnostic potential for detection of Mycobacterium yongonense
Source: BMC Genomics. 2015 Oct 15;16:794. doi: 10.1186/s12864-015-1978-2 (PMC4608216; doi:10.1186/s12864-015-1978-2)
Supplement: Additional file 2: — Distributions of IS-elements from M. yongonense and other M. intracellulare strains. (XLSX 10 kb) [file 12864_2015_1978_MOESM2_ESM.xlsx]

## Sheet: Sheet1
Additional file 2. Distributions of IS-elements from M. yongonense and other M. intracellulare strains.
IS family	IS group	IS element	Myon	Mint	MOTT02	MOTT64	MOTT36Y	MOTTH4Y	Mav
IS5	IS427	ISMt1	3	-	-	-	-	-	-
IS21	-	ISMyo2	6	-	-	-	5	4	-
	-	IS5376	2	-	-	-	2	2	-
IS30	IS51	ISMysp3	2	-	-	-	1	1	-
	-	ISAcl1	5	-	-	-	7	5	-
	-	ISLxc3	1	9	5	5	-	1	-
	-	ISMsm8	1	9	5	4	-	-	-
	-	ISPfr16	1	-	-	-	1	-	-
IS110	-	ISCps4	1	-	-	-	-	-	-
	-	ISMch6	1	-	-	-	1	2	-
IS256	-	IS2606	1	-	-	-	1	-	-
	-	ISAnsp14	2	-	-	-	1	-	-
	-	ISOan7	1	-	-	-	-	-	-
	-	ISMgi5	1	-	-	-	-	-	-
	-	ISMtu1	1	-	-	-	1	-	-
	-	ISMysp7	1	-	-	-	9	2	4
	-	ISWch2	1	-	-	-	-	-	-
IS481	-	ISGur11	1	-	-	-	-	-	-
	-	ISMav2	1	-	-	-	2	3	-
	-	ISMva2	2	-	-	-	-	1	-
	-	ISMyma6	1	-	-	-	-	1	-
	-	ISMysp4	3	-	-	-	-	-	-
IS607	-	IS1602	1	-	-	-	1	1	-
IS630	-	ISMsm2	1	-	-	-	2	2	-
	-	ISMsm5	1	-	-	-	-	-	-
IS1380	-	ISMgi1	1	-	-	-	-	-	-
	-	ISMsm10	3	-	-	-	-	-	-
	-	ISMva3	1	-	-	-	1	-	-
IS1634	-	IS1549	2	-	-	-	2	-	-
	-	ISMsm6	1	-	-	-	1	-	-
ISL3	-	IS1207	1	-	-	-	-	-	-
	-	ISMsm4	4	-	-	-	4	-	-
ISNCY	ISDol1	ISRjo3	1	-	-	-	-	-	-
Myon: M. yongonense DSM 45126T, Mint: M. intracellulare ATCC 13950, MOTT02: M. intracellulare MOTT-02, MOTT64: M. intracellulare MOTT-64, MOTT36Y: M. yongonense MOTT-36Y, MOTTH4Y: M. yongonense MOTT-H4Y, Mav: M. avium 104.
