# Supplementary material for: Identification of ISMyo2, a novel insertion sequence element of IS21 family and its diagnostic potential for detection of Mycobacterium yongonense
Source: BMC Genomics. 2015 Oct 15;16:794. doi: 10.1186/s12864-015-1978-2 (PMC4608216; doi:10.1186/s12864-015-1978-2)
Supplement: Additional file 3: — IS Myo2 elements in the genomes of M. yongonense DSM 45126 T, M. yongonense MOTT-36Y and M. yongonense MOTT-H4Y. (XLSX 10 kb) [file 12864_2015_1978_MOESM3_ESM.xlsx]

## Sheet: Sheet1
Additional file 3. ISMyo2 elements in the genomes of M. yongonense DSM 45126T, M. yongonense MOTT-36Y and M. yongonense MOTT-H4Y.
Strains	ORFs	Descriptions	Locations	Orientation	Size (bp)
M. yongonense DSM 45126T	OEM_10980	istB-like	1086916~1087728	(-)	813
(6 copies)	OEM_10990	istA-like	1087725~1089302	(-)	1578
	OEM_21160	istB-like	2198025~2198837	(-)	813
	OEM_21170	istA-like	2198834~2200411	(-)	1578
	OEM_27650	istA-like	2924845~2926422	(+)	1578
	OEM_27660	istB-like	2926419~2927231	(+)	813
	OEM_30230	istB-like	3273171~3273983	(-)	813
	OEM_30240	istA-like	3273980~3275557	(-)	1578
	OEM_51540	istA-like	5433834~5435411	(+)	1578
	OEM_51550	istB-like	5435408~5436220	(+)	813
	OEM_51780	istB-like	5463978~5464790	(-)	813
	OEM_51790	istA-like	5464787~5466364	(-)	1578
M. yongonense MOTT-36Y	W7S_04860	istA-like	974819~976369	(+)	1551
(5 copies)	W7S_04865	istB-like	976366~977184	(+)	819
	W7S_08695	istB-like	1862284~1863096	(-)	813
	W7S_08700	istA-like	1863093~1864631	(-)	1539
	W7S_08730	istA-like	1870036~1871574	(+)	1539
	W7S_08735	istB-like	1871571~1872383	(+)	813
	W7S_12150	istA/istB-like	2654227~2656575	(-)	2349
	W7S_14150	istA-like	3100693~3102225	(+)	1533
	W7S_14155	istB-like	3102222~3103034	(+)	813
M. yongonense MOTT-H4Y	W7U_00620	istA-like	122119~123654	(+)	1536
(4 copies)	W7U_00625	istB-like	123651~124463	(+)	813
	W7U_08405	istA-like	1846603~1848339	(+)	1737
	W7U_08410	istB-like	1848323~1848967	(+)	645
	W7U_09150	istA-like	2010206~2011756	(+)	1551
	W7U_09155	istB-like	2011753~2012571	(+)	819
	W7U_22700	istA-like	4903150~4904700	(+)	1551
	W7U_22705	istB-like	4904752~4905516	(+)	765
	W7U_06705	istB-like	1488364~1489182	(-)	819
