# Supplementary material for: Identification of ISMyo2, a novel insertion sequence element of IS21 family and its diagnostic potential for detection of Mycobacterium yongonense
Source: BMC Genomics. 2015 Oct 15;16:794. doi: 10.1186/s12864-015-1978-2 (PMC4608216; doi:10.1186/s12864-015-1978-2)
Supplement: Additional file 5: — Mycobacterial reference strains used in the present study and specificity of real-time PCR for the detection of the insertion sequence specific to Mycobacterium yongonense. (XLSX 11 kb) [file 12864_2015_1978_MOESM5_ESM.xlsx]

## Sheet: Sheet1
Additional file 5. Mycobacterial reference strains used in the present study and specificity of real-time PCR for the detection of the insertion sequence specific to Mycobacterium yongonense
Species	Strain	Sourcea	Real-time PCRb
			Cq	Tm (℃)
M. abscessus	ATCC 19977T	ATCC	-	-
M. avium	ATCC 25291T	ATCC	-	-
M. celatum	ATCC 51131T	ATCC	-	-
M. chelonae	ATCC 35749T	ATCC	-	-
M. chimaera	CIP 107892T	CIP	-	-
M. flavescens	ATCC 14474T	ATCC	-	-
M. fortuitum	ATCC 6841T	ATCC	-	-
M. gastri	ATCC 15754T	ATCC	-	-
M. genavense	ATCC 51233T	ATCC	-	-
M. gordonae	ATCC 14470T	ATCC	-	-
M. haemophilum	ATCC 29548T	ATCC	-	-
M. intracellulare	ATCC 13950T	ATCC	-	-
M. kansasii	ATCC 12478T	ATCC	-	-
M. malmoense	ATCC 29571T	ATCC	-	-
M. massiliense	KCTC 19086	KCTC	-	-
M. marinum	ATCC 29571T	ATCC	-	-
M. peregrinum	ATCC 27294T	ATCC	-	-
M. phlei	ATCC 35784	ATCC	-	-
M. scrofulaceum	ATCC 19981T	ATCC	-	-
M. smegmatis	ATCC 607	ATCC	-	-
M. szulgai	ATCC 35799T	ATCC	-	-
M. terrae	ATCC 15755T	ATCC	-	-
M. tuberculosis	ATCC 27294T	ATCC	-	-
M. ulcerans	ATCC 19423T	ATCC	-	-
M. xenopi	ATCC 19250T	ATCC	-	-
M. yongonense	DSM 45126T	SNUMC	16.79 ± 0.08	93.10 ± 0.08
M. yongonense	MOTT-H4Y	AMC	20.30 ± 0.01	93.20 ± 0.03
M. yongonense	MOTT-36Y	AMC	17.27 ± 0.04	93.21 ± 0.04
a ATCC, American Type Culture Collection; CIP, Collection de I’Institut Pasteur; KCTC, Korean Collection for Type Cultures; SNUMC, Seoul National University College of Medicine b Cqs and Tms were obtained by duplicate real-time PCR using SYBR Green I as a detection chemistry and melting curve analyses, and the data represent the means  standard deviations. -, not detectable.
