# Supplementary material for: Identification of ISMyo2, a novel insertion sequence element of IS21 family and its diagnostic potential for detection of Mycobacterium yongonense
Source: BMC Genomics. 2015 Oct 15;16:794. doi: 10.1186/s12864-015-1978-2 (PMC4608216; doi:10.1186/s12864-015-1978-2)
Supplement: Additional file 6: — Identification of the insertion sequence specific to M. yongonense among clinical isolates by real-time PCR. (XLSX 12 kb) [file 12864_2015_1978_MOESM6_ESM.xlsx]

## Sheet: Sheet1
Additional file 6. Identification of the insertion sequence specific to M. yongonense among clinical isolates by real-time PCR
Species	Strain	Sourcea	Group	Real-time PCRb
				Cq	Tm (℃)
M. intracellulare	Asan 29778	AMC	INT 1	-	-
M. intracellulare	Asan 35474	AMC	INT 1	-	-
M. intracellulare	Asan 36005	AMC	INT 1	-	-
M. intracellulare	Asan 36069	AMC	INT 1	-	-
M. intracellulare	Asan 36531	AMC	INT 1	-	-
M. intracellulare	Asan 28764	AMC	INT 2	-	-
M. intracellulare	Asan 36155	AMC	INT 2	-	-
M. intracellulare	Asan 36379	AMC	INT 2	-	-
M. intracellulare	Asan 36795	AMC	INT 2	-	-
M. intracellulare	Asan 36186	AMC	INT 3	-	-
M. intracellulare	Asan 37088	AMC	INT 1	-	-
M. intracellulare	Asan 37349	AMC	INT 1	-	-
M. intracellulare	Asan 37358	AMC	INT 1	-	-
M. intracellulare	Asan 37625	AMC	INT 1	-	-
M. intracellulare	Asan 37128	AMC	INT 1	-	-
M. intracellulare	Asan 37262	AMC	INT 1	-	-
M. intracellulare	Asan 37447	AMC	INT 1	-	-
M. intracellulare	Asan 37635	AMC	INT 1	-	-
M. intracellulare	Asan 37692	AMC	INT 1	-	-
M. intracellulare	Asan 37721	AMC	INT 1	-	-
M. intracellulare	Asan 38013	AMC	INT 1	-	-
M. intracellulare	Asan 38094	AMC	INT 1	-	-
M. intracellulare	Asan 38363	AMC	INT 1	-	-
M. intracellulare	Asan 38397	AMC	INT 1	-	-
M. intracellulare	Asan 38478	AMC	INT 1	-	-
M. intracellulare	Asan 35222	AMC	INT 1	-	-
M. intracellulare	Asan 37183	AMC	INT 1	-	-
M. intracellulare	Asan 35642	AMC	INT 1	-	-
M. intracellulare	Asan 35314	AMC	INT 1	-	-
M. intracellulare	Asan 36526	AMC	INT 1	-	-
M. intracellulare	Asan 36482	AMC	INT 1	-	-
M. intracellulare	Asan 35830	AMC	INT 1	-	-
M. intracellulare	Asan 36993	AMC	INT 1	-	-
M. intracellulare	Asan 35224	AMC	INT 1	-	-
M. intracellulare	Asan 35581	AMC	INT 1	-	-
M. intracellulare	Asan 35701	AMC	INT 1	-	-
M. intracellulare	Asan 36036	AMC	INT 1	-	-
M. intracellulare	Asan 36397	AMC	INT 1	-	-
M. intracellulare	Asan 36485	AMC	INT 1	-	-
M. intracellulare	Asan 37680	AMC	INT 2	-	-
M. intracellulare	Asan 37896	AMC	INT 2	-	-
M. intracellulare	Asan 38189	AMC	INT 2	-	-
M. intracellulare	Asan 38392	AMC	INT 2	-	-
M. intracellulare	Asan 38402	AMC	INT 2	-	-
M. intracellulare	Asan 38495	AMC	INT 2	-	-
M. intracellulare	Asan 38585	AMC	INT 2	-	-
M. intracellulare	Asan 36932	AMC	INT 2	-	-
M. intracellulare	Asan 36456	AMC	INT 2	-	-
M. intracellulare	Asan 36004	AMC	INT 2	-	-
M. intracellulare	Asan 36638	AMC	INT 2	-	-
M. intracellulare	Asan 35909	AMC	INT 2	-	-
M. intracellulare	MOTT-64	AMC	INT 1	-	-
M. avium	QIA-22	QIA		-	-
M. avium	QIA-23	QIA		-	-
M. avium	QIA-24	QIA		-	-
M. avium	QIA-25	QIA		-	-
M. avium	QIA-26	QIA		-	-
M. avium	QIA-27	QIA		-	-
M. avium	QIA-28	QIA		-	-
M. avium	QIA-29	QIA		-	-
M. yongonense	Asan 36527	AMC		16.53 ± 0.16	93.19 ± 0.02
M. yongonense	Asan 36912	AMC		17.83 ± 0.15	93.26 ± 0.11
M. yongonense	Rhu	SNUMC		17.18 ± 0.15	93.20 ± 0.08
a AMC, Asan Medical Center; SNUMC, Seoul National University College of Medicine; QIA, The Animal and Plant Quarantine Agency. b Cqs and Tms were obtained by duplicate real-time PCR using SYBR Green I as a detection chemistry and melting curve analyses, and the data represent the means standard deviations. -, not detectable.
