# Supplementary material for: Identification of ISMyo2, a novel insertion sequence element of IS21 family and its diagnostic potential for detection of Mycobacterium yongonense
Source: BMC Genomics. 2015 Oct 15;16:794. doi: 10.1186/s12864-015-1978-2 (PMC4608216; doi:10.1186/s12864-015-1978-2)
Supplement: Additional file 8: — Limit of detection of real-time PCR for the identification of the insertion sequence specific to M. yongonense. (XLSX 10 kb) [file 12864_2015_1978_MOESM8_ESM.xlsx]

## Sheet: Sheet1
Additional file 8. Limit of detection of real-time PCR for the identification of the insertion sequence specific to M. yongonense
Species	Strain	DNA amount	Cq	Tm (℃)
M. yongonense	05-1390	10 ng	13.68 ± 0.12	93.10 ± 0.01
		1 ng	16.95 ± 0.09	93.13 ± 0.11
		100 pg	21.43 ± 0.20	93.13 ± 0.11
		10 pg	26.33 ± 0.09	93.15 ± 0.08
		1 pg	30.83 ± 0.36	93.23 ± 0.01
		100 fg	35.76 ± 0.20	93.22 ± 0.10
		10 fg	-	-
		0 fg	-	-
M. yongonense	Asan 36527	10 ng	13.52 ± 0.16	93.18 ± 0.02
		1 ng	17.24 ± 0.03	93.20 ± 0.14
		100 pg	22.22 ± 0.06	93.28 ± 0.01
		10 pg	27.00 ± 0.06	93.26 ± 0.02
		1 pg	31.18 ± 0.45	93.31 ± 0.02
		100 fg	36.68 ± 0.05	93.39 ± 0.01
		10 fg	-	-
		0 fg	-	-
M. yongonense	Asan 36912	10 ng	14.06 ± 0.06	93.14 ± 0.03
		1 ng	18.61 ± 0.05	93.25 ± 0.01
		100 pg	23.66 ± 0.12	93.22 ± 0.01
		10 pg	28.52 ± 0.25	93.35 ± 0.17
		1 pg	32.62 ± 1.04	93.32 ± 0.04
		100 fg	36.99 ± 0.57	93.37 ± 0.02
		10 fg	-	-
		0 fg	-	-
M. yongonense	MOTT-H4Y	10 ng	16.91 ± 0.01	93.20 ± 0.07
		1 ng	21.49 ± 0.13	93.21 ± 0.08
		100 pg	26.56 ± 0.09	93.25 ± 0.08
		10 pg	31.16 ± 0.27	93.38 ± 0.04
		1 pg	35.27 ± 0.12	93.37 ± 0.17
		100 fg	40.00 ± 0.32	93.35 ± 0.04
		10 fg	-	-
		0 fg	-	-
M. yongonense	MOTT-36Y	10 ng	15.13 ± 0.06	93.10 ± 0.06
		1 ng	17.72 ± 0.16	93.11 ± 0.08
		100 pg	22.14 ± 0.33	93.19 ± 0.08
		10 pg	26.77 ± 0.35	93.24 ± 0.08
		1 pg	31.71 ± 0.35	93.32 ± 0.08
		100 fg	36.59 ± 0.33	93.28 ± 0.02
		10 fg	-	-
		0 fg	-	-
M. yongonense	Rhu	10 ng	13.41 ± 0.23	93.07 ± 0.09
		1 ng	17.31 ± 0.04	93.04 ± 0.06
		100 pg	22.04 ± 0.03	93.13 ± 0.08
		10 pg	26.71 ± 0.38	93.20 ± 0.03
		1 pg	31.19 ± 0.13	93.21 ± 0.03
		100 fg	36.33 ± 0.23	93.21 ± 0.08
		10 fg	40.96 ± 0.08	93.25 ± 0.05
		0 fg	-	-
